# Supplementary material for: MS2CNN: predicting MS/MS spectrum based on protein sequence using deep convolutional neural networks
Source: BMC Genomics. 2019 Dec 24;20(Suppl 9):906. doi: 10.1186/s12864-019-6297-6 (PMC6929458; doi:10.1186/s12864-019-6297-6)
Supplement: Supplementary file 1 — Additional file 1: Excel file: Supplementary tables S1–S6 for additional results. [file 12864_2019_6297_MOESM1_ESM.xlsx]

## Sheet: 1.conLayer_setting
Convolutional layers setting of MS2CNN
Layer	Feature number	Kernel	Pool
1*	10	4	2
2	50	4	2
3	100	4	2
4	200	4	2
5	300	4	2
6	400	4	2
7	500	4	2
*layer1 is the base. The minimum layers of MS2CNN starts with 2.

## Sheet: 2.statistics_deduplicate
The number of each length spectrum in charge +2 and charge +3 before and after deduplication, where uni-pep denotes spectrum with unique peak intensity, dul-pep denotes spectrum with multiple peak intensities, merge denotes the total amount spectrum after deduplication and original denotes original total spectrums.
Green background, # of peptides > 5000
peptide length	# of peptides with single PSM	# of peptides with multiple PSM	total peptide	total PSM
charge +2
6	5959	4646	10605	20065
7	9409	11303	20712	50172
8	10726	13871	24597	64243
9	11130	14592	25722	70630
10	10651	13916	24567	69999
11	9536	13086	22622	67897
12	8384	11531	19915	60182
13	7157	9882	17039	52375
14	6001	8430	14431	45192
15	5126	7055	12181	38943
16	4219	5943	10162	32717
17	3438	4567	8005	25192
18	2870	3600	6470	19803
19	2394	2863	5257	16230
20	1852	2294	4146	12130
21	1450	1562	3012	8618
22	1094	1107	2201	6000
23	861	804	1665	4453
24	548	556	1104	2750
25	397	370	767	1872
26	267	220	487	1158
27	184	148	332	709
28	121	75	196	411
29	87	57	144	315
30	59	36	95	203
SumUp (9~19)			166371	499160	0.703668
SumUp (overall)			236434	672259
charge +3
6	494	20	514	541
7	1555	534	2089	3051
8	2600	2046	4646	8648
9	3459	3202	6661	13583
10	4310	4068	8378	17971
11	4847	4832	9679	21735
12	5166	5236	10402	23689
13	5129	5414	10543	24735
14	5027	5411	10438	25498
15	4648	5181	9829	24707
16	4283	5132	9415	24602
17	3895	4502	8397	21867
18	3494	4187	7681	20520
19	3107	3834	6941	19309
20	2862	3439	6301	17300
21	2517	2973	5490	14882
22	2075	2513	4588	12723
23	1848	2182	4030	11336
24	1559	1799	3358	9350
25	1392	1614	3006	8045
26	1140	1299	2439	6521
27	966	1100	2066	5604
28	772	909	1681	4572
29	733	744	1477	3746
30	605	585	1190	3073
SumUp (9~19)			98364	238216	0.696437
SumUp (overall)			141239	347608

## Sheet: 3.independentSet_seqDis
The number of each length spectrum in charge +2 and +3 independent set. Outer-pep denotes the spectrum is not available in the training data, inner-pep denotes the spectrum is already in the training data and original denotes the spectrum amount before the de-duplicated process detail in later section.
peptide length	outer-pep	inner-pep	merge	original	outer-pep (%)	inner-pep (%)
charge +2
6	8	75	83	83	0.0963855	0.903614
7	51	883	934	938	0.0546039	0.945396
8	68	1856	1924	1939	0.035343	0.964657
9	103	2410	2513	2544	0.0409869	0.959013
10	107	2497	2604	2635	0.0410906	0.958909
11	104	2586	2690	2733	0.0386617	0.961338
12	80	2281	2361	2394	0.0338839	0.966116
13	62	2119	2181	2214	0.0284273	0.971573
14	52	1662	1714	1758	0.0303384	0.969662
15	40	1427	1467	1506	0.0272665	0.972733
16	24	1197	1221	1237	0.019656	0.980344
17	20	888	908	933	0.0220264	0.977974
18	11	651	662	666	0.0166163	0.983384
19	8	533	541	547	0.0147874	0.985213
20	5	339	344	348	0.0145349	0.985465
21	5	204	209	214	0.0239234	0.976077
22	3	111	114	114	0.0263158	0.973684
23	0	48	48	48	0	1
24	0	15	15	15	0	1
25	0	15	15	16	0	1
26	0	2	2	3	0	1
27	0	2	2	2	0	1
28	0	2	2	2	0	1
29	1	0	1	1	1	0
charge +3
9	1	15	16	16	0.0625	0.9375
10	5	175	180	181	0.0277778	0.972222
11	18	421	439	445	0.0410023	0.958998
12	25	524	549	554	0.0455373	0.954463
13	29	581	610	618	0.047541	0.952459
14	19	587	606	616	0.0313531	0.968647
15	25	625	650	654	0.0384615	0.961538
16	28	628	656	665	0.0426829	0.957317
17	22	537	559	570	0.039356	0.960644
18	22	532	554	560	0.0397112	0.960289
19	25	555	580	589	0.0431034	0.956897
20	20	499	519	530	0.0385356	0.961464

## Sheet: 4.MS2CNN_layers
COS and PCC performance result in training data charge +2 length from 9 to 19 with MS2CNN+2 based on ONLY ONE fold run of 5-fold cross-validation.
length	9		10		11		12		13		14		15		16		17		18		19
eval.	COS	PCC	COS	PCC	COS	PCC	COS	PCC	COS	PCC	COS	PCC	COS	PCC	COS	PCC	COS	PCC	COS	PCC	COS	PCC
2 layer
train	0.89	0.862	0.883	0.854	0.878	0.848	0.86	0.826	0.856	0.822	0.382	0.36	0.05	0.043	0.09	0.077	0.101	0.079	0	0	0.046	0.03
valid	0.886	0.857	0.877	0.846	0.871	0.839	0.855	0.82	0.845	0.808	0.379	0.356	0.052	0.045	0.091	0.078	0.098	0.076	0	0	0.047	0.031
test	0.85	0.81	0.846	0.806	0.843	0.803	0.825	0.781	0.828	0.787	0.368	0.341	0.051	0.045	0.092	0.079	0.104	0.082	0	0	0.043	0.028
3 layer
train	0.919	0.898	0.904	0.88	0.911	0.889	0.901	0.878	0.887	0.862	0.882	0.855	0.873	0.845	0.868	0.841	0.824	0.788	0.846	0.817	0.804	0.766
valid	0.91	0.887	0.894	0.868	0.896	0.871	0.885	0.857	0.865	0.834	0.855	0.823	0.842	0.808	0.823	0.787	0.787	0.743	0.797	0.757	0.743	0.693
test	0.873	0.838	0.858	0.82	0.864	0.83	0.852	0.815	0.842	0.805	0.835	0.796	0.82	0.78	0.805	0.763	0.771	0.724	0.786	0.744	0.735	0.683
4 layer
train	0.941	0.926	0.936	0.92	0.929	0.912	0.921	0.902	0.919	0.9	0.911	0.891	0.894	0.872	0.897	0.876	0.898	0.879	0.844	0.813	0.893	0.874
valid	0.927	0.909	0.921	0.901	0.914	0.893	0.902	0.879	0.894	0.87	0.879	0.853	0.859	0.83	0.844	0.812	0.832	0.8	0.787	0.746	0.79	0.751
test	0.886	0.855	0.883	0.853	0.882	0.852	0.867	0.834	0.864	0.832	0.849	0.815	0.831	0.795	0.822	0.785	0.811	0.773	0.778	0.733	0.778	0.736
5 layer
train	0.949	0.936	0.945	0.932	0.934	0.919	0.928	0.911	0.89	0.864	0.892	0.867	0.898	0.877	0.812	0.77	0.62	0.569	0.492	0.402	0.363	0.313
valid	0.934	0.917	0.926	0.908	0.916	0.896	0.903	0.88	0.869	0.838	0.858	0.825	0.852	0.82	0.786	0.739	0.596	0.54	0.489	0.399	0.353	0.3
test	0.888	0.858	0.882	0.851	0.877	0.847	0.87	0.838	0.841	0.803	0.834	0.797	0.825	0.785	0.773	0.722	0.585	0.526	0.487	0.396	0.348	0.295
6 layer
train	0.444	0.256	0.44	0.258	0.464	0.312	0.291	0.097	0.425	0.282	0.559	0.446	0.346	0.164	0.481	0.345	0.266	0.094	0.201	0.028	0.234	0.06
valid	0.437	0.249	0.436	0.253	0.46	0.306	0.293	0.099	0.415	0.271	0.539	0.423	0.345	0.162	0.472	0.335	0.264	0.092	0.202	0.029	0.232	0.057
test	0.431	0.242	0.417	0.229	0.459	0.305	0.298	0.105	0.418	0.273	0.529	0.409	0.346	0.164	0.469	0.33	0.264	0.092	0.198	0.024	0.229	0.054
7 layer
train	0.462	0.323	0.292	0.047	0.384	0.174	0.242	0.057	0.307	0.116	0.287	0.083	0.293	0.081	0.229	0.039	0.248	0.053	0.235	0.038	0.259	0.072
valid	0.455	0.315	0.293	0.047	0.386	0.175	0.241	0.056	0.308	0.117	0.287	0.083	0.292	0.08	0.229	0.04	0.249	0.053	0.233	0.036	0.261	0.074
test	0.454	0.314	0.286	0.038	0.391	0.183	0.239	0.052	0.311	0.122	0.286	0.082	0.29	0.078	0.227	0.036	0.241	0.045	0.237	0.041	0.257	0.07

## Sheet: 5.MS2CNN_training
COS and PCC performance result in training data charge +2 and +3 length from 9 to 19 with MS2CNN in 4-layer.
length	9		10		11		12		13		14		15		16		17		18		19
eval.	COS	PCC	COS	PCC	COS	PCC	COS	PCC	COS	PCC	COS	PCC	COS	PCC	COS	PCC	COS	PCC	COS	PCC	COS	PCC
MS2CNN +2
train	0.929	0.911	0.938	0.923	0.936	0.921	0.916	0.896	0.908	0.887	0.91	0.89	0.909	0.889	0.897	0.876	0.905	0.887	0.874	0.851	0.873	0.85
valid	0.919	0.898	0.921	0.901	0.913	0.892	0.895	0.87	0.884	0.858	0.874	0.846	0.856	0.827	0.837	0.803	0.816	0.782	0.803	0.765	0.772	0.731
test	0.877	0.845	0.88	0.85	0.879	0.849	0.859	0.827	0.86	0.827	0.848	0.814	0.829	0.793	0.817	0.78	0.794	0.755	0.791	0.751	0.757	0.711
MS2CNN +3
train	0.914	0.938	0.92	0.928	0.914	0.938	0.92	0.928	0.92	0.926	0.931	0.916	0.92	0.926	0.931	0.916	0.947	0.918	0.932	0.88	0.947	0.918
valid	0.843	0.838	0.849	0.837	0.843	0.838	0.849	0.837	0.827	0.825	0.806	0.801	0.827	0.825	0.806	0.801	0.776	0.738	0.736	0.723	0.776	0.738
test	0.812	0.806	0.818	0.808	0.812	0.806	0.818	0.808	0.802	0.8	0.785	0.781	0.802	0.8	0.785	0.781	0.759	0.728	0.718	0.707	0.759	0.728
MS2CNN_mix
train	0.943	0.928	0.95	0.937	0.943	0.929	0.935	0.92	0.936	0.921	0.95	0.939	0.942	0.929	0.941	0.929	0.943	0.932	0.932	0.919	0.93	0.917
valid	0.914	0.892	0.914	0.892	0.898	0.873	0.886	0.859	0.874	0.845	0.86	0.829	0.844	0.813	0.825	0.79	0.807	0.77	0.779	0.738	0.769	0.728
test	0.847	0.807	0.867	0.832	0.857	0.822	0.851	0.815	0.844	0.807	0.831	0.793	0.812	0.774	0.791	0.75	0.775	0.732	0.75	0.704	0.74	0.693
							1

## Sheet: 6.indepdentSet
COS and PCC performance result in independent data charge +2 length from 6 to 29 with MS2PIP and MS2CNN in 4-layer
	COS																		PCC
methods	MS2CNN			MS2CNN_mix			MS2PIP			pDeep (BiLSTM)			pDeep (ProteomeTools-ETD)			pDeep (ProteomeTools-EThcD)			MS2CNN			MS2CNN_mix			MS2PIP			pDeep (BiLSTM)			pDeep (ProteomeTools-ETD)			pDeep (ProteomeTools-EThcD)
sets	outer	inner	avg.	outer	inner	avg.	outer	inner	avg.	outer	inner	avg.	outer	inner	avg.	outer	inner	avg.	outer	inner	avg.	outer	inner	avg.	outer	inner	avg.	outer	inner	avg.	outer	inner	avg.	outer	inner	avg.
charge +2
9	0.583	0.796	0.786	0.564	0.79	0.779	0.554	0.737	0.729	0.624128	0.776877	0.770616	0.166713	0.171756	0.171549	0.352775	0.373571	0.372718	0.491	0.749	0.736	0.471	0.742	0.73	0.471	0.681	0.672	0.55492	0.731608	0.724367	0.0497063	0.0440539	0.0442856	0.229268	0.243749	0.243155
10	0.542	0.768	0.76	0.536	0.748	0.74	0.523	0.715	0.707	0.571922	0.756849	0.74925	0.17722	0.185725	0.185375	0.329845	0.361655	0.360348	0.451	0.719	0.709	0.443	0.694	0.685	0.439	0.657	0.648	0.497691	0.709623	0.700915	0.0706094	0.0673221	0.0674572	0.207572	0.233481	0.232416
11	0.455	0.758	0.743	0.447	0.73	0.716	0.453	0.7	0.69	0.49418	0.749543	0.73967	0.148178	0.188149	0.186604	0.278275	0.345178	0.342592	0.345	0.707	0.69	0.339	0.673	0.657	0.36	0.642	0.631	0.410188	0.703769	0.692418	0.0481958	nan	nan	0.151604	0.217826	0.215266
12	0.527	0.718	0.712	0.526	0.705	0.7	0.525	0.676	0.671	0.570416	0.728761	0.723395	0.151728	0.185756	0.184603	0.290683	0.314719	0.313904	0.435	0.661	0.654	0.435	0.648	0.642	0.446	0.618	0.612	0.503482	0.682938	0.676857	0.0541366	nan	nan	0.166715	0.18783	0.187115
13	0.446	0.683	0.676	0.39	0.679	0.671	0.429	0.643	0.638	0.504653	0.707126	0.70137	0.145512	0.181562	0.180537	0.28246	0.288747	0.288568	0.341	0.621	0.613	0.29	0.624	0.615	0.341	0.585	0.578	0.434635	0.661586	0.655135	0.0610469	0.0890029	0.0882082	0.167298	0.164888	0.164956
14	0.377	0.67	0.662	0.371	0.672	0.662	0.403	0.641	0.633	0.435106	0.70527	0.697074	0.178752	0.167079	0.167433	0.204969	0.272994	0.27093	0.275	0.614	0.603	0.28	0.621	0.609	0.319	0.587	0.579	0.359533	0.662841	0.653639	0.104922	nan	nan	0.0898445	0.152918	0.151005
15	0.484	0.657	0.648	0.485	0.652	0.643	0.499	0.626	0.623	0.566369	0.70031	0.696658	0.122948	0.152108	0.151313	0.237563	0.25054	0.250186	0.385	0.6	0.589	0.398	0.598	0.588	0.425	0.573	0.569	0.50447	0.659515	0.655287	0.0445495	nan	nan	0.110916	0.133211	0.132603
16	0.345	0.641	0.637	0.356	0.65	0.646	0.354	0.626	0.62	0.400223	0.715977	0.709771	0.109084	0.136241	0.135707	0.165604	0.250464	0.248796	0.245	0.582	0.578	0.264	0.599	0.593	0.272	0.575	0.569	0.321241	0.679117	0.672082	0.0363922	nan	nan	0.0581394	0.137334	0.135778
17	0.37	0.604	0.593	0.387	0.614	0.605	0.367	0.581	0.576	0.405109	0.670449	0.664604	0.13317	0.11614	0.116515	0.161068	0.225199	0.223786	0.27	0.547	0.533	0.301	0.566	0.555	0.287	0.53	0.525	0.329264	0.631484	0.624827	nan	nan	nan	0.0458024	0.116301	0.114748
18	0.53	0.602	0.599	0.484	0.576	0.573	0.6	0.577	0.578	0.643931	0.678927	0.678346	0.0298957	0.0926478	0.0916051	0.235197	0.224729	0.224903	0.469	0.551	0.548	0.417	0.519	0.516	0.563	0.529	0.529	0.606268	0.643326	0.642711	nan	nan	nan	0.148299	0.124089	0.124491
19	0.445	0.572	0.568	0.454	0.604	0.597	0.496	0.574	0.573	0.607862	0.662916	0.662101	0.0600354	0.093295	0.0928032	0.244702	0.237501	0.237608	0.381	0.516	0.512	0.396	0.557	0.55	0.448	0.526	0.525	0.574539	0.626226	0.625461	0.00541349	nan	nan	0.162552	0.137537	0.137907
charge +3
9	0.867	0.647	0.661	0.819	0.633	0.645	0.683	0.598	0.603	0.13242	0.516935	0.492902	0.110107	0.350019	0.335024	0.0167558	0.138711	0.131089	0.857	0.576	0.593	0.792	0.566	0.58	0.632561	0.524169	0.530943	-0.0101978	0.430641	0.403088	-0.0940927	0.135779	0.121412	-0.129247	-0.108957	-0.110225
10	0.345	0.752	0.742	0.411	0.775	0.764	0.344	0.705	0.695	0.410447	0.705176	0.696989	0.22134	0.406228	0.401093	0.176094	0.223789	0.222464	0.223	0.689	0.677	0.29	0.718	0.705	0.249985	0.63512	0.624481	0.333761	0.642578	0.633999	0.00913767	0.177862	0.173175	-0.0198106	-0.026453	-0.0262685
11	0.479	0.747	0.735	0.484	0.751	0.738	0.443	0.69	0.68	0.434877	0.688054	0.677673	0.248131	0.377086	0.371798	0.141749	0.213326	0.210391	0.371	0.684	0.67	0.374	0.688	0.674	0.344667	0.620118	0.608976	0.340776	0.624935	0.613284	0.0162711	0.154516	0.148848	-0.0738586	-0.0189575	-0.0212086
12	0.475	0.7	0.689	0.513	0.735	0.724	0.477	0.646	0.639	0.499536	0.646407	0.639719	0.266068	0.337044	0.333812	0.227817	0.187341	0.189184	0.365	0.63	0.617	0.417	0.674	0.662	0.391149	0.571292	0.563163	0.422343	0.578117	0.571024	0.0452538	0.108742	0.105851	0.0343183	-0.0374433	-0.0341755
13	0.476	0.692	0.686	0.509	0.718	0.71	0.454	0.628	0.62	0.447537	0.608717	0.601054	0.245253	0.297869	0.295367	0.174439	0.163651	0.164164	0.381	0.627	0.621	0.428	0.661	0.652	0.363286	0.553616	0.544684	0.368785	0.537627	0.5296	0.0470061	0.0803111	0.0787278	0.00681192	-0.0403225	-0.0380817
14	0.422	0.639	0.643	0.432	0.664	0.672	0.398	0.598	0.592	0.382328	0.594342	0.587695	0.205993	0.264502	0.262667	0.10963	0.145124	0.144011	0.324	0.566	0.572	0.341	0.602	0.614	0.302278	0.523409	0.516589	0.29786	0.525907	0.518757	0.0217327	0.0614557	0.0602102	-0.0584186	-0.0400084	-0.0405856
15	0.458	0.625	0.624	0.477	0.646	0.643	0.428	0.572	0.567	0.382053	0.57448	0.567079	0.211922	0.239003	0.237961	0.0836452	0.142528	0.140263	0.35	0.555	0.554	0.382	0.584	0.58	0.328335	0.497558	0.491089	0.285835	0.506278	0.4978	0.0199525	0.0458093	0.0448148	-0.0916132	-0.0321299	-0.0344177
16	0.488	0.653	0.644	0.484	0.66	0.651	0.492	0.576	0.573	0.51021	0.56681	0.564394	0.199645	0.22693	0.225765	0.0903007	0.13339	0.131551	0.395	0.587	0.577	0.393	0.597	0.587	0.4085	0.50307	0.499088	0.442004	0.49825	0.495849	0.0143365	0.0400607	0.0389627	-0.0847419	-0.0379727	-0.039969
17	0.512	0.662	0.646	0.524	0.666	0.655	0.516	0.584	0.582	0.534738	0.570168	0.568774	0.179408	0.20234	0.201437	0.13641	0.117004	0.117767	0.439	0.605	0.586	0.456	0.611	0.599	0.449583	0.517713	0.515084	0.476213	0.504335	0.503229	0.0110994	0.0292722	0.028557	0.00040353	-0.0459362	-0.0441124
18	0.329	0.602	0.593	0.38	0.615	0.605	0.428	0.563	0.558	0.414871	0.543016	0.537927	0.150332	0.182503	0.181225	0.0949021	0.109792	0.109201	0.236	0.537	0.527	0.293	0.552	0.541	0.353214	0.49856	0.49284	0.345134	0.477956	0.472681	0.0020793	0.0215837	0.0208092	-0.0282552	-0.0416704	-0.0411377
19	0.414	0.629	0.621	0.367	0.608	0.598	0.38	0.569	0.561	0.393937	0.555566	0.548599	0.166497	0.162252	0.162435	0.144513	0.104468	0.106194	0.328	0.569	0.56	0.281	0.552	0.54	0.305644	0.507394	0.498817	0.325878	0.495147	0.487851	0.0262926	0.00895132	0.00969879	0.0197692	-0.0443205	-0.041558
