# Supplementary material for: MS2CNN: predicting MS/MS spectrum based on protein sequence using deep convolutional neural networks
Source: BMC Genomics. 2019 Dec 24;20(Suppl 9):906. doi: 10.1186/s12864-019-6297-6 (PMC6929458; doi:10.1186/s12864-019-6297-6)
Supplement: Supplementary file 2 — Additional file 2: R Script: Wilcoxon signed-rank test for independent test set evaluation. [file 12864_2019_6297_MOESM2_ESM.r]

##################################################################
# Wilcoxon signed-rank test for Independent test set evaluation
# performance is taken from supplemental table 6
##################################################################

####################
# charge +2 COS
####################
MS2CNN_2_COS     <- c(0.786, 0.760, 0.743, 0.712, 0.676, 0.662, 0.648, 0.637, 0.593, 0.599, 0.568)
MS2CNN_mix_2_COS <- c(0.779, 0.740, 0.716, 0.700, 0.671, 0.662, 0.643, 0.646, 0.605, 0.573, 0.597)
MS2PIP_2_COS     <- c(0.729, 0.707, 0.690, 0.671, 0.638, 0.633, 0.623, 0.620, 0.576, 0.578, 0.573)
pDeep_2_COS      <- c(0.771, 0.749, 0.740, 0.723, 0.701, 0.697, 0.697, 0.710, 0.665, 0.678, 0.662)

########################
# MS2CNN against MS2PIP
########################
wilcox.test(MS2CNN_2_COS, MS2PIP_2_COS, paired=TRUE) 
# [Output] V = 65, p-value = 0.005056

wilcox.test(MS2CNN_mix_2_COS, MS2PIP_2_COS, paired=TRUE)
# [Output] V = 65, p-value = 0.005034

########################
# MS2CNN against pDeep
########################
wilcox.test(MS2CNN_2_COS, pDeep_2_COS, paired=TRUE) 
# [Output] V = 7.5, p-value = 0.02616

wilcox.test(MS2CNN_mix_2_COS, pDeep_2_COS, paired=TRUE)
# [Output] V = 1, p-value = 0.001953

####################
# charge +2 PCC
####################
MS2CNN_2_PCC     <- c(0.736, 0.709, 0.690, 0.654, 0.613, 0.603, 0.589, 0.578, 0.533, 0.548, 0.512)
MS2CNN_mix_2_PCC <- c(0.730, 0.685, 0.657, 0.642, 0.615, 0.609, 0.588, 0.593, 0.555, 0.516, 0.550)
MS2PIP_2_PCC     <- c(0.672, 0.648, 0.631, 0.612, 0.578, 0.579, 0.569, 0.569, 0.525, 0.529, 0.525)
pDeep_2_PCC      <- c(0.724, 0.701, 0.692, 0.677, 0.655, 0.654, 0.655, 0.672, 0.625, 0.643, 0.625)

########################
# MS2CNN against MS2PIP
########################
wilcox.test(MS2CNN_2_PCC, MS2PIP_2_PCC, paired=TRUE) 
# [Output] V = 63, p-value = 0.004883

wilcox.test(MS2CNN_mix_2_PCC, MS2PIP_2_PCC, paired=TRUE)
# [Output]V = 65, p-value = 0.004991

# against pDeep
wilcox.test(MS2CNN_2_PCC, pDeep_2_PCC, paired=TRUE)
# [Output] V = 5, p-value = 0.009766

wilcox.test(MS2CNN_mix_2_PCC, pDeep_2_PCC, paired=TRUE)
# [Output] V = 1, p-value = 0.001953

####################
# charge +3 COS
####################
MS2CNN_3_COS     <- c(0.661, 0.742, 0.735, 0.689, 0.686, 0.643, 0.624, 0.644, 0.646, 0.593, 0.621)
MS2CNN_mix_3_COS <- c(0.645, 0.764, 0.738, 0.724, 0.710, 0.672, 0.643, 0.651, 0.655, 0.605, 0.598)
MS2PIP_3_COS     <- c(0.603, 0.695, 0.680, 0.639, 0.620, 0.592, 0.567, 0.573, 0.582, 0.558, 0.561)
pDeep_3_COS      <- c(0.493, 0.697, 0.678, 0.640, 0.601, 0.588, 0.567, 0.564, 0.569, 0.538, 0.549)

########################
# MS2CNN against MS2PIP
########################
wilcox.test(MS2CNN_3_COS, MS2PIP_3_COS, paired=TRUE)
# [Output] V = 66, p-value = 0.0009766

wilcox.test(MS2CNN_mix_3_COS, MS2PIP_3_COS, paired=TRUE)
# [Output] V = 66, p-value = 0.0009766

########################
# MS2CNN against pDeep
########################
wilcox.test(MS2CNN_3_COS, pDeep_3_COS, paired=TRUE)
# [Output] V = 66, p-value = 0.0009766

wilcox.test(MS2CNN_mix_3_COS, pDeep_3_COS, paired=TRUE)
# [Output] V = 66, p-value = 0.0009766

####################
# charge +3 PCC
####################
MS2CNN_3_PCC     <- c(0.593, 0.677, 0.670, 0.617, 0.621, 0.572, 0.554, 0.577, 0.586, 0.527, 0.560)
MS2CNN_mix_3_PCC <- c(0.580, 0.705, 0.674, 0.662, 0.652, 0.614, 0.580, 0.587, 0.599, 0.541, 0.540)
MS2PIP_3_PCC     <- c(0.531, 0.624, 0.609, 0.563, 0.545, 0.517, 0.491, 0.499, 0.515, 0.493, 0.499)
pDeep_3_PCC      <- c(0.403, 0.634, 0.613, 0.571, 0.530, 0.519, 0.498, 0.496, 0.503, 0.473, 0.488)

########################
# MS2CNN against MS2PIP
########################
wilcox.test(MS2CNN_3_PCC, MS2PIP_3_PCC, paired=TRUE)
# [Output] V = 66, p-value = 0.00384

wilcox.test(MS2CNN_mix_3_PCC, MS2PIP_3_PCC, paired=TRUE)
# [Output] V = 66, p-value = 0.0009766

########################
# MS2CNN against pDeep
########################
wilcox.test(MS2CNN_3_PCC, pDeep_3_PCC, paired=TRUE) 
# [Output] V = 66, p-value = 0.0009766

wilcox.test(MS2CNN_mix_3_PCC, pDeep_3_PCC, paired=TRUE)
# [Output] V = 66, p-value = 0.0009766
